# Supplementary material for: Use of State Sequence Analysis in Pharmacoepidemiology: A Tutorial
Source: Int J Environ Res Public Health. 2021 Dec 20;18(24):13398. doi: 10.3390/ijerph182413398 (PMC8705850; doi:10.3390/ijerph182413398)
Supplement: Supplementary file 1 [file ijerph-18-13398-s001.zip]

Archive with 1 entries (1 files):
- ijerph-1451606-supplementary.pdf
